# Supplementary material for: Single-Cell Transcriptome Analysis Identifies Ligand–Receptor Pairs Associated With BCP-ALL Prognosis
Source: Front Oncol. 2021 Mar 10;11:639013. doi: 10.3389/fonc.2021.639013 (PMC7987943; doi:10.3389/fonc.2021.639013)
Supplement: Supplementary file 2 [file DataSheet_2.xlsx]

## Sheet: Supplementary Table 1
Supplementary Table 1. Pairs upregulated in B cells
Ligands	Receptors	Rho	Cor_p
DSC3	DSG2	0.787468	6.24845e-52
CTHRC1	FZD6	0.770632	0
DSC2	DSG2	0.751565	6.8216e-45
MDK	SDC1	0.599535	0
NTNG2	LRRC4	0.588993	0
UBC	LDLR	0.479178	0
IRAK4	TLR6	0.460882	0
EFNB2	EPHB3	0.453783	1.36003e-13
TGFB2	TGFBR1	0.447401	3.25404e-13
APP	TNFRSF21	0.437664	1.23803e-12
SLIT2	SDC1	0.437035	1.29187e-12
SEMA3F	PLXNA3	0.410503	5.11928e-11
HRAS	SDC2	0.397114	1.72055e-10
CEACAM6	CEACAM1	0.384654	6.96767e-10
JAG1	NOTCH3	0.377668	1.48811e-09
MDK	GPC2	0.358025	1.45161e-08
RGMA	BMPR2	0.352153	2.05028e-08
GNAI2	S1PR4	0.351395	2.75304e-08
ANGPTL2	TIE1	0.3462	3.65989e-08
BMP2	ACVR2B	0.345516	4.7989e-08
SORBS1	INSR	0.329234	2.1129e-07
EFNB1	EPHB3	0.316993	5.29959e-07
SEMA3F	NRP2	0.314577	7.48947e-07
ADAM17	ITGA5	0.309623	1.13226e-06

## Sheet: Supplementary Table 2
Supplementary Table 2. Pairs downregulated in B cells
Ligands	Receptors	Rho	Cor_p
TYROBP	TREM1	0.788738	3.32631e-52
ANXA1	FPR1	0.763043	5.25157e-47
S100A9	TLR4	0.756798	7.67233e-46
S100A8	TLR4	0.744547	1.1754e-43
ANXA1	FPR2	0.726574	1.14609e-40
CD14	TLR4	0.713673	1.15359e-38
SELPLG	ITGB2	0.679399	0
IL1RN	IL1R2	0.672473	5.99128e-33
CD14	ITGB2	0.630835	0
HP	ITGAM	0.600631	6.39175e-25
VIM	CD44	0.575934	0
HP	ITGB2	0.56435	1.3834e-21
SELPLG	SELL	0.563244	0
SELPLG	ITGAM	0.561398	0
CCL5	CXCR3	0.554454	0
LY86	CD180	0.549194	0
SERPINA1	LRP1	0.548835	0
HP	ASGR2	0.514698	1.23312e-17
ICAM3	ITGB2	0.48991	0
PSAP	LRP1	0.45367	0
THBS1	CD36	0.431518	3.25209e-12
LYZ	ITGAL	0.424322	8.91663e-12
CD36	TLR4	0.41702	1.62693e-11
CLEC2B	KLRF1	0.412584	3.97838e-11
LRPAP1	LRP1	0.381396	1.34958e-09
LGALS1	PTPRC	0.373131	3.19662e-09
VCAN	CD44	0.369048	3.70426e-09
IL18	CD48	0.367677	5.57067e-09
ICAM3	ITGAL	0.351073	2.83893e-08
PSEN1	NOTCH2	0.347883	3.84195e-08
VCAN	SELL	0.342689	5.12202e-08
CD55	CR1	0.33732	1.02241e-07
KLRB1	CLEC2D	0.306889	1.41793e-06

## Sheet: Supplementary Table 3
Supplementary Table 3. Pairs in B & myeloid cells
Ligands	Receptors	Rho	Cor_p
UBC	LDLR	0.479178	0
LIN7C	ABCA1	0.425957	7.15e-12
SEMA3F	PLXNA3	0.410503	5.12e-11
PTH2	ADRB2	0.389511	4.07e-10
MDK	GPC2	0.358025	1.45e-08
RGMA	BMPR2	0.352153	2.05e-08
GNAI2	S1PR4	0.351395	2.75e-08
NRTN	RET	0.332299	1.35e-07
SORBS1	INSR	0.329234	2.11e-07
ADAM17	ITGA5	0.309623	1.13e-06
UBC	TGFBR2	0.307873	1.31e-06

## Sheet: Supplementary Table 4
Supplementary Table 4. Pairs in myeloid & B cells
Ligands	Receptors	Rho	Cor_p
DSC3	DSG2	0.787468	6.25e-52
CTHRC1	FZD6	0.770632	0
MDK	SDC1	0.599535	0
B2M	HLA-F	0.547351	0
UBC	LDLR	0.479178	0
IRAK4	TLR6	0.460882	0
EFNB2	EPHB3	0.453783	1.36e-13
B2M	CD3D	0.405643	9.12e-11
HRAS	SDC2	0.397114	1.72e-10
MDK	GPC2	0.358025	1.45e-08
LAMB1	ITGB4	0.353556	2.24e-08
RGMA	BMPR2	0.352153	2.05e-08
SEMA3A	NRP2	0.348349	2.97e-08
VEGFB	TYRO3	0.341835	5.55e-08
IL15	IL15RA	0.341431	7.01e-08
EFNB1	EPHB3	0.316993	5.3e-07
B2M	CD3G	0.311763	9.48e-07
ADAM17	ITGA5	0.309623	1.13e-06

## Sheet: Supplementary Table 5
Supplementary Table 5. LASSO model genes
Genes	Non.zero	Mean.coef	Median.coef	Q1.coef	Q3.coef	Lower.0.95.bound	Upper.0.95.bound
ITGB4	1	-0.262579	0.266232	-0.266232	-0.251712	-0.288806	-0.236001
SDC1	1	0.177122	0.178697	0.170516	0.178697	0.161537	0.19516
GPC2	1	-0.130264	0.13274	-0.13274	-0.124348	-0.14583	-0.115469
TLR6	1	-0.0837528	0.0840463	-0.0867964	-0.0840463	-0.0898708	-0.0698627
CEACAM1	1	-0.060679	0.0614366	-0.0614366	-0.0568591	-0.0721862	-0.0518101
JAG1	1	0.0580462	0.059378	0.0544753	0.059378	0.049007	0.0664423
NOTCH3	1	0.0501219	0.0513725	0.0451073	0.0513725	0.0379986	0.0653091
LDLR	1	-0.0469407	0.0486853	-0.0486853	-0.0414231	-0.0624926	-0.0333999
ACVR2B	0.999	-0.0511496	0.0534506	-0.0534506	-0.043778	-0.0697615	-0.0332769
SLIT2	0.999	-0.0190676	0.0202625	-0.0202625	-0.0155079	-0.0282297	-0.0101721
TIE1	0.988	-0.0059173	0.00668537	-0.00668537	-0.00487911	-0.00723738	-0.00259932
PLXNA3	0.199	-0.00436017	0	0	0	-0.0362265	0
VEGFB	0.199	0.0021708	0	0	0	0	0.0209164
EPHB3	0.199	-0.000665029	0	0	0	-0.00727049	0
EFNB1	0.199	-0.00018302	0	0	0	-0.00250292	0
TGFB2	0.031	0.000176047	0	0	0	0	0.00540872
NTNG2	0.001	8.66695e-06	0	0	0	0	0
ANGPTL2	0.001	-2.50731e-06	0	0	0	0	0
